# Supplementary material for: Directed Modification of a GHF11 Thermostable Xylanase AusM for Enhancing Inhibitory Resistance towards SyXIP-I and Application of AusMPKK in Bread Making
Source: Foods. 2023 Sep 26;12(19):3574. doi: 10.3390/foods12193574 (PMC10572589; doi:10.3390/foods12193574)
Supplement: Supplementary file 1 [file foods-12-03574-s001.zip]

Archive with 1 entries (1 files):
- foods-2613140-supplementary.pdf
